# Supplementary material for: Perfluorooctanesulfonic Acid–Induced Toxicity on Zebrafish Embryos in the Presence or Absence of the Chorion
Source: Environ Toxicol Chem. 2020 Dec 14;40(3):780–91. doi: 10.1002/etc.4899 (PMC7984204; doi:10.1002/etc.4899)
Supplement: Supplementary file 7 — Supporting information. [file ETC-40-780-s002.xlsx]

## Sheet: Sheet1
		Compared to Chorinated Control															Compared to Dechorinated Control
		Dechorinated control			Chorinated 0.37 mg/L			Chorinated 0.71 mg.L			Chorinated 1.53 mg/L			Chorinated 2.55 mg/L			Dechorinated 0.37 mg/L			Dechorinated 0.71 mg/L			Dechorinated 1.53 mg/L			Dechorinated 2.55 mg/L
Symbolc	Refseq	Fold Regulationd	p valuee	Comments	Fold Regulationd	p valuee	Comments	Fold Regulationd	p valuee	Comments	Fold Regulationd	p valuee	Comments	Fold Regulationd	p valuee	Comments	Fold Regulationd	p valuee	Comments	Fold Regulationd	p valuee	Comments	Fold Regulationd	p valuee	Comments	Fold Regulationd	p valuee	Comments
pyya	NM_001164371	1.25	0.326179		1.13	0.652681		1.02	0.933039		2.64	0.001467		3.42	0.01793		1.3	0.356823		1.05	0.979097		3.49	0.02254		5.28	0.000142
apoeb	NM_131098	1.33	0.880091		1.25	0.939084		1.21	0.864845		1.88	0.320675		1.99	0.249566		1.33	0.250333		1.3	0.208225		1.46	0.079204		1.49	0.099049
lpl	NM_131127	1.89	0.016234		1.13	0.704539		1.02	0.963236		1.74	0.048329		1.21	0.527811		-1.38	0.229596		1.37	0.160831		1.42	0.094341		-1.11	0.967725
apoa1a	NM_131128	-1.04	0.573068		-1.21	0.525023		-1.55	0.27625		-1.39	0.352615		-1.31	0.387413		1.13	0.351287		1.15	0.212305		-1.45	0.002717		1.04	0.691045
rxrba	NM_131275	1.21	0.220388		1.17	0.323051		1.02	0.959661		1.13	0.497687		1.24	0.203241		1.03	0.958129		1.2	0.308931		1.13	0.451157		1.06	0.714192
fabp2	NM_131431	1.48	0.094212		-1.03	0.657112		-1.25	0.276731		-2.15	0.029619		-1.89	0.063257		-1.8	0.020109		-1.44	0.026096		-4.27	6.1e-05		-4.74	0.000168
fabp7a	NM_131605	1.1	0.590922		-1.04	0.696638		-1.09	0.531569		-1.19	0.343778		-1.03	0.889241		1.01	0.672137		-1.18	0.139199		-1.67	0.053487		-1.41	0.292905
ucp1	NM_199523	1.9	0.052858		1.5	0.49665		1.32	0.864577		1.3	0.968502		1.21	0.847769		-1.71	0.377937		1.09	0.458453		-1.47	0.049638		-3.04	0.013568
fads2	NM_131645	-1.22	0.927929		1.1	0.893478		-1.29	0.310914		-2.56	0.017109		-2.33	0.029304		-1.42	0.438459		-1.42	0.307393		-2.11	0.16082		-3.17	0.077226
fabp3	NM_152961	1.13	0.189255		1	0.92502		1.08	0.489598		1.37	0.041618		1.68	0.001549		-1.19	0.122558		1.09	0.375858		1.5	0.009712		1.27	0.174514
hspd1	NM_181330	-1.11	0.500757		-1.37	0.427024		-1.46	0.387529		-1.25	0.49457		1.44	0.730765		1.27	0.350084		-1.06	0.693321		1.59	0.073106		2.92	0.002616
apoa2	NM_001130586	-1.04	0.699799		-1.24	0.239085		-1.27	0.212474		-1.32	0.122229		-1.39	0.081576		-1.47	0.045762		-1.22	0.308624		-1.69	0.010544		-2.09	0.010476
trappc11	NM_199626	1.08	0.511878		1.02	0.931292		-1.35	0.04021		-1.09	0.565311		1.02	0.883222		1.02	0.960746		1.05	0.750657		-1.18	0.43229		-1.03	0.876684
src	NM_001003837	1.06	0.56179		-1.09	0.378228		-1.36	0.282553		-1.31	0.027759		-1.1	0.374794		1.04	0.711777		1.04	0.852038		-1.08	0.778645		1.35	0.073905
etfa	NM_198909	1.18	0.203862		1.17	0.218747		1.11	0.378609		1.38	0.026592		1.43	0.02398		1.1	0.603022		1.18	0.322577		1.3	0.152353		1.16	0.409406
dgat1a	NM_199730	1.09	0.721259		1.06	0.866694		-1.47	0.080366		-1.52	0.059254		-1.33	0.24979		-1.13	0.464743		1.2	0.297026		-1.87	0.025361		-1.46	0.065065
aqp7	NM_199910	1.61	0.050087		1.06	0.854626		-1.08	0.555881		-1.21	0.413687		-1.46	0.747663		-1.68	0.029452		-1.25	0.38222		-1.67	0.035983		-1.77	0.140297
txnipa	NM_200087	1.43	0.147861		1.05	0.975592		1.03	0.864474		1.92	0.008438		1.66	0.069768		1.03	0.894405		1.21	0.465584		1.09	0.782654		-1.22	0.439284
ptenb	NM_001001822	1.07	0.546368		1.03	0.782186		-1.11	0.471763		-1.07	0.724025		1.1	0.403711		1.15	0.480421		1.07	0.764807		-1	0.962791		1.02	0.973163
pck1	NM_214751	1.41	0.120172		-1.04	0.688949		1.03	0.980453		1.71	0.026778		1.37	0.214701		-1.23	0.318806		1.24	0.248663		-1.07	0.967474		-1.55	0.482627
scd	NM_198815	-1.43	0.214823	b	3.89	0.047049	a	-1.55	0.542476	b	3.01	0.101673	a	4.32	0.012577	a	3.74	0.03726	a	3.1	0.009467	a	7.85	0.06789	a	7.25	0.003825	a
scd	NM_198815	-1.44	0.201567	b	3.07	0.042269	a	1.75	0.182853	a	2.86	0.045192	a	2.92	0.043796	a	2.96	0.012921	a	2.79	0.022522	a	6.42	0.050607	a	5.59	0.003823	a
cyp4t8	NM_199216	1.78	0.06848		1.16	0.790458		1.08	0.753797		1	0.750432		1.22	0.803554		-1.08	0.609813		-1.01	0.932649		-1.6	0.116937		-2.47	0.043564	a
hif1ab	NM_200233	-1.07	0.713806		-1.34	0.116032		-1.33	0.470936		-1.02	0.920687		-1.04	0.857739		1.14	0.519607		1.08	0.684863		1.12	0.56312		1.5	0.087336
ilk	NM_200571	-1.04	0.521589	b	2.68	0.693486	a	-2.95	0.212522	b	-1	0.442714	b	3.5	0.84426	a	1.2	0.826523	b	2.96	0.706857	a	-1.01	0.740709	b	1.25	0.952867	b
acsl4a	NM_200649	-2.17	0.949917		-1.11	0.456239		-28.32	0.095736	a	-4.52	0.433598		-5.23	0.390916		2.43	0.718761		3.14	0.294792		-1.48	0.382025		2.6	0.752346
clu	NM_200802	-1.02	0.652024		-1.34	0.433416		-1.28	0.457566		-1.03	0.685607		-1.09	0.623067		1.24	0.361338		1.16	0.538323		1.12	0.597113		2.29	0.126299
dbi	NM_199608	-2.04	0.119311		-1.33	0.262153		-1.01	0.784677		-3.01	0.037437		-1.56	0.171918		1.91	0.263747		1.4	0.62977		1.07	0.740666		2.17	0.193015
slc25a20	NM_200859	-1.2	0.129149		-1	0.804226		-1.34	0.075368		-1.22	0.214197		1.16	0.399219		1.19	0.161974		1.14	0.257799		-1	0.884167		1.26	0.107964
cyp7a1a	NM_201173	-1.22	0.740589		-1.89	0.316551		-2.33	0.181725		-1.89	0.164398		-3.21	0.09938		1.47	0.65165		1.44	0.611073		-1.25	0.373004		-1.15	0.504427
acadl	NM_201181	1.14	0.334992		1.15	0.339539		1.03	0.849966		1.29	0.112188		1.59	0.001569		1.07	0.848322		1.07	0.837446		1.08	0.737522		1.16	0.486745
acadm	NM_213010	1.19	0.302722		1.22	0.282012		1.3	0.161713		1.33	0.086691		1.51	0.019332		1.03	0.983552		1.2	0.307062		1.15	0.447716		-1.12	0.726412
acaa2	NM_213052	-1.05	0.654436		1.08	0.783397		-1.1	0.679223		1.16	0.588247		1.27	0.298271		1.22	0.310683		1.09	0.600824		1.08	0.633812		1.06	0.696861
mmp9	NM_213123	-1.55	0.350413		-1.58	0.454981		-1.64	0.456187		1.28	0.488031		1.56	0.510374		3.35	0.230564		1.46	0.129077		3.61	0.013669		11.01	0.198316
acox3	NM_213147	1.39	0.108726		1.06	0.90245		-1.12	0.418566		-1.01	0.776843		-1.03	0.745007		-1.3	0.156037		-1.23	0.315045		-1.77	0.008984		-2.14	0.004521
tnfrsf1a	NM_213190	-1.22	0.405215		-1.61	0.405915		-1.6	0.406338		-1.73	0.374207		-1.15	0.590221		1.14	0.386189		1.03	0.770048		1.01	0.89306		2.13	0.181267
pck2	NM_213192	1.07	0.562346		-1.28	0.059301		-1.22	0.139775		-1.21	0.093659		-1.14	0.454526		-1.07	0.694169		-1.19	0.265929		-1.75	0.017582		-1.81	0.020943
fabp6	NM_001002076	1.31	0.17555		1.35	0.137795		1.36	0.122709		-1.35	0.250339		-1.04	0.690874		-1.54	0.226415		-1.29	0.145453		-2.19	0.006914		-3	0.007735
cd36	NM_001002363	1.4	0.157645		-1.38	0.124953		-1.63	0.060011		-2.53	0.0133		-2.22	0.020297		-1.85	0.01488		-1.92	0.002307		-4	9.2e-05		-4.2	0.000172
ptlp	NM_001003519	1.32	0.201175		1.19	0.484484		1.18	0.47779		1.38	0.166518		1.35	0.173453		1.14	0.529622		1.35	0.197782		1.65	0.066231		-1.14	0.475853
cyp8b1	NM_001003736	1.05	0.980625		-1.39	0.513993		-1.76	0.375298		-2.81	0.044394		-2.37	0.074404		1.02	0.855385		-1.18	0.785744		-3.69	0.01354		-2.13	0.040722
etfdh	NM_001004598	1.03	0.885054		1.18	0.309631		-1.08	0.593254		1.12	0.532213		1.31	0.086558		1.26	0.077208		1.27	0.091743		1.19	0.279083		1.2	0.248565
acsl5	NM_001004599	1.55	0.091587		1.07	0.841304		1.08	0.928361		-1.67	0.068286		-1.52	0.098359		-1.76	0.035091		-1.38	0.060524		-2.51	0.003259		-3.06	0.002756
acox1	NM_001005933	-1	0.933487		-1.23	0.381053		-1.36	0.096448		-1.42	0.056569		-1.18	0.333212		-1.03	0.757813		-1.15	0.279563		-1.58	0.045674		-1.49	0.061078
cpt1b	NM_001005940	-1.04	0.915696		1.57	0.172918		1.62	0.122421		2.79	0.007657		4.66	1.4e-05		1.4	0.324087		1.8	0.039759		2.07	0.012105		2.36	0.080176
slc27a2a	NM_001025299	1.17	0.45406		-1.18	0.384557		-1.25	0.244889		-1.22	0.705133		-1.3	0.297013		-1.69	0.013486		1.1	0.493539		-1.92	0.003931		-2.68	0.000652
ech1	NM_001006068	1.09	0.676328		1.13	0.624039		1.16	0.510895		1.07	0.860423		1.24	0.318999		1.12	0.70815		1.3	0.226284		-1.42	0.141726		-1.22	0.631599
angptl4	NM_001256203	1.2	0.626143		1.68	0.391482		1.82	0.281031		2.36	0.057732		2.84	0.029396		1.88	0.22116		2.11	0.108855		1.37	0.690225		1.77	0.275324
nr1h3	NM_001017545	1.37	0.057949		1.29	0.186484		1.12	0.445586		1.27	0.11618		1.1	0.430106		-1.05	0.682748		1.15	0.477868		1.33	0.199177		-1.15	0.376371
slc27a4	NM_001017737	1.15	0.341005		-1.14	0.71236		-1.31	0.21719		-1.3	0.123875		-1.69	0.016882		1.03	0.661484		-1.14	0.573456		-2.21	0.028678		-1.58	0.055771
ppargc1a	XM_002667531	1.27	0.150469		1.13	0.553278		1.02	0.923831		1.99	0.006472		2.31	0.017697		-1.12	0.411025		1.36	0.153573		1.77	0.097705		1.52	0.116335
apoea	NM_001020565	1.1	0.43884		-1.24	0.299339		-1.35	0.037864		-1.71	0.009829		-1.54	0.028847		-1.16	0.412456		-1.15	0.469044		-1.89	0.008526		-1.82	0.024611
acsl1a	NM_001031837	1.14	0.39238		-1.02	0.866764		-1.35	0.094288		-1.06	0.627282		1.52	0.007669		-1.09	0.490074		1.12	0.461887		-1.26	0.511378		-1.15	0.784835
cdkn2c	NM_001199994	1.13	0.635254		-1.11	0.460143	a	-1.57	0.13234	a	-1.22	0.34448	a	-1	0.750441		-1.44	0.315155	a	-1.59	0.07724	a	-2.9	0.00701	a	-1.75	0.034627	a
ppargc1b	XM_009291061	1.1	0.44831		1.22	0.183532		1	0.899058		1.38	0.055241		2.09	0.004435		1.55	0.202887		1.29	0.257038		1.62	0.164158		1.67	0.089836
pparg	NM_131467	1.27	0.100898		-1.17	0.256982		-1.32	0.051887		-1.71	0.00367		-1.25	0.096281		-1.17	0.356106		-1.24	0.184061		-1.79	0.051825		-1.61	0.026528
pparab	NM_001102567	1.51	0.381189		1.29	0.669707		1.5	0.439493		1.27	0.763184		-1.03	0.848062		-1.22	0.389704		1.02	0.913059		-1.13	0.742199		-1.32	0.263166
acsl3b	NM_001145932	-1.23	0.21742		-1.16	0.422575		-1.44	0.266502		-1.26	0.281503		-1.08	0.549638		1.37	0.150495		1.19	0.325963		1.27	0.186379		1.67	0.034561
smarcd3b	NM_001127306	-1.02	0.831218		-1.11	0.394107		-1.29	0.086447		1.03	0.831623		-1.01	0.991882		1.14	0.344243		1.24	0.094317		-1.02	0.846696		-1.07	0.626705
ncoa3	XM_687846	1.12	0.390827		-1.02	0.810051		-1.31	0.155259		-1.03	0.862018		1.24	0.141365		1.14	0.38926		1.08	0.644323		-1.13	0.520354		-1.08	0.648221
slc27a6	NM_001077386	1.15	0.214649		-1.1	0.520178		-1.13	0.176578		-1.27	0.031255		-1.2	0.197947		-1.02	0.845229		-1.15	0.353334		-1.38	0.067098		-1.39	0.064691
med1	XM_009306556	1.25	0.215618		1.2	0.361107		-1.11	0.663299		1.13	0.521949		1.11	0.634828		1.24	0.233454		1.14	0.489261		-1.02	0.868642		-1.07	0.749884
creb1a	NM_200909	1.17	0.340888		1.14	0.466419		1	0.995421		1.02	0.837927		-1.02	0.899897		1.07	0.717536		1.13	0.445606		-1.02	0.942346		-1.2	0.307109
fabp1a	NM_001044712	-1.43	0.537528	b	-2.16	0.625785	b	-1.11	0.805863	b	-1.05	0.712492	b	-1.34	0.442416	b	2.14	0.222635	a	1.02	0.641803	b	-1.58	0.397622	b	-1.07	0.637425	b
sirt1	XM_001334404	1.33	0.112882		1.22	0.348707		1.04	0.843667		1.39	0.086436		1.41	0.098162		1.08	0.680923		1.41	0.066676		1.5	0.031941		1.16	0.370968
lpin1	NM_001044353	1.89	0.208863		1.14	0.841476		1.44	0.674245		2.71	0.027204		2.44	0.068001		-1.6	0.345576		1.15	0.483354		1.58	0.104091		-1.7	0.784764
ehhadh	NM_207068	1.03	0.995228		-1.5	0.055001		-1.28	0.164235		-2.03	0.012492		-2.06	0.017047		-1.19	0.444423		-1.02	0.863878		-2.19	0.000534		-2.01	0.006561
pprc1	XM_001338200	-1.18	0.505631		1.07	0.929041		1.04	0.936062		1.14	0.663542		1.44	0.21394		1.79	0.013368		1.61	0.107231		2.28	0.02394		2.9	4.5e-05
cpt2	NM_001007447	-1.26	0.326362		-1.07	0.584643		-1.13	0.548061		-1.05	0.625333		1.05	0.974057		1.26	0.376658		1.14	0.690831		-1.05	0.843999		1.05	0.746626
mlycd	NM_001089503	1.14	0.786252		1.39	0.390224		1.24	0.70863		4.28	0.00077		4.53	0.000376		-1.07	0.77502		1.6	0.036881		2.86	0.007613		2.31	0.067364
ncoa6	XM_001918962	1.19	0.299969		-1.02	0.78429		-1.36	0.127855		-1.15	0.62219		-1.15	0.473966		-1.15	0.397862		1.2	0.323154		-1.29	0.171467		-1.28	0.135091
crebbpb	XM_003198056	1.17	0.360719		-1.08	0.532684		-1.12	0.531528		1.01	0.925041		1.11	0.536436		-1.05	0.638709		1.12	0.63651		1.04	0.890436		1.18	0.486751
cpt1aa	NM_001044854	1.07	0.539792		-1.03	0.874703		1.08	0.588905		1.15	0.389713		1.3	0.079667		1.23	0.362723		1.08	0.807822		-1.11	0.584812		1	0.819987
helz2	XM_003198847	1.08	0.653873	b	-1.13	0.809257	b	-3.12	0.190093	b	1.12	0.412596	b	-1.21	0.660144	b	1.32	0.529939	b	-1.04	0.695526	b	-1.01	0.745313	b	-1.74	0.313418	b
chd9	XM_001922501	1.18	0.271803		1.11	0.517679		-1.07	0.659314		-1.15	0.434152		1.18	0.278904		1.08	0.83789		1.16	0.513832		1.15	0.532717		1.43	0.10029
slc22a5	XM_009295741	1.66	0.17472	b	1.67	0.188744	b	3.9	0.019173		1.56	0.523619	b	1.62	0.19886	b	1.22	0.444116	b	1.54	0.337904	b	-1.74	0.237289	b	-1.31	0.857395	b
sorbs1	XM_009307383	1.21	0.12342		1.22	0.171575		1.06	0.718452		1.73	0.01345		2.15	0.009617		1.06	0.647311		1.37	0.019442		1.93	0.043881		2.05	0.022565
tgs1	XM_003197865	1.2	0.309124		1.16	0.489173		-1.08	0.688346		1.23	0.326579		1.06	0.907577		1.23	0.109128		1.11	0.447103		1.04	0.734673		-1.17	0.274613
klf10	XM_009292720	2.66	0.301471	b	1.14	0.768663	b	-1.17	0.877171	b	-1.37	0.453759	b	6.22	0.059515	a	-1.04	0.527586	b	-1.71	0.254048	b	-2.49	0.433966	b	-1.4	0.437114	b
acta1b	NM_214784	Housekeeping Genes
b2m	NM_001159768
hrt1	NM_212986
nono	NM_201579
rpl13a	NM_212784
aThis gene's average threshold cycle is relatively high (> 30) in either the control or the test sample, and is reasonably low in the other sample (< 30).
bThis gene's average threshold cycle is relatively high (> 30), meaning that its relative expression level is low, in both control and test samples, and the p-value for the fold-change is either unavailable or relatively high (p > 0.05).
cGene symbols used are those found at ZFIN database (https://www.zfin.org). If no symbol was found the closest ortholog found in Genebank (https://www.ncbi.nlm.nih.gov/genbank/) was used.
dFold changes colored green indicate genes down-regulated when compared to their respective control and fold changes colored red indicate genes up-regulated when compared to their respective control. These colors are present regardless of p-value.
eRed color indicates a p≤0.05.
